# Supplementary material for: Quality of Life and Psychological Distress Related to Fertility and Pregnancy in AYAs Treated for Gynecological Cancer: A Systematic Review
Source: Cancers (Basel). 2024 Oct 12;16(20):3456. doi: 10.3390/cancers16203456 (PMC11506014; doi:10.3390/cancers16203456)
Supplement: Supplementary file 1 [file cancers-16-03456-s001.zip]

Archive with 1 entries (1 files):
- cancers-3226902-supplementary.pdf
